# Supplementary material for: Genetic Authentication of the Medicinal Plant Portulaca oleracea Using a Quick, Precise, and Sensitive Isothermal DNA Amplification Assay
Source: Int J Mol Sci. 2023 Jun 27;24(13):10730. doi: 10.3390/ijms241310730 (PMC10341654; doi:10.3390/ijms241310730)
Supplement: Supplementary file 1 [file ijms-24-10730-s001.zip]

Archive with 1 entries (1 files):
- ijms-2431649-supplementary.pdf
